# Supplementary material for: Host markers in Quantiferon supernatants differentiate active TB from latent TB infection: preliminary report
Source: BMC Pulm Med. 2009 May 16;9:21. doi: 10.1186/1471-2466-9-21 (PMC2696407; doi:10.1186/1471-2466-9-21)
Supplement: Additional file 1 — Abilities of combinations of analytes in GDA models to discriminate between positive QFT results. The data provides information on the performances of combinations of markers in general discriminant analysis (GDA) models in discriminating between positive QFT results as either pulmonary TB or LTBI. TB = pulmonary TB, LTBI = household contact with a positive QFT and TST result. [file 1471-2466-9-21-S1.xls]

## Sheet: Sheet1
Supplementary Table 1: Performances of combinations of markers in general discriminant analysis (GDA) models in discriminating between positive QFT results as either pulmonary TB or LTBI. In each case, effect df = 1, error df = 43. TB= pulmonary TB, LTBI=household contact with a positive QFT and TST result.
Biomarkers in GDA model	% of the 22 TB cases correctly classified		% of the 25 LTBI cases correctly classified
	Resubstitution Classification matrix	Leave-one-out cross validation	Resubstitution Classification matrix	Leave-one-out cross validation	Wilks lamda	f	p value
EGFAg, EGFAg-Nil,VEGFAg	90.9	86.4	92	84	0.252131	127.546	<0.0001
EGFNil,EGFAg, VEGFAg	90.9	86.4	92	84	0.252131	127.546	<0.0001
EGFNil, IL-1αAg, MIP-1βAg-Nil	86.4	86.4	96	88	0.520933	39.5442	<0.0001
EGFNil, EGFAg-Nil, VEGFAg	90.9	86.4	92	84	0.252131	127.546	<0.0001
EGFNil, IL-1αNil, MIP-1βAg-Nil	95.5	90.9	88	88	0.587348	30.2105	<0.0001
EGFAg, EGFAg-Nil, VEGFNil	90.9	86.4	92	84	0.238859	137.023	<0.0001
EGFAg-Nil, MIP-1βNil, TGFαAg-Nil	90.9	86.4	92	84	0.561726	33.5498	<0.0001
EGFNil, EGFAg, VEGFNil	90.9	86.4	92	84	0.238859	137.023	<0.0001
EGFNil, EGFAg-Nil, VEGFNil	90.9	86.4	92	84	0.238859	137.023	<0.0001
