# Supplementary material for: Host markers in Quantiferon supernatants differentiate active TB from latent TB infection: preliminary report
Source: BMC Pulm Med. 2009 May 16;9:21. doi: 10.1186/1471-2466-9-21 (PMC2696407; doi:10.1186/1471-2466-9-21)
Supplement: Additional file 4 — Abilities of combinations of analytes in SVM models to discriminate between all TB cases and household contacts. The data provides information on the ability of combinations of analytes in support vector machine (SVM) models to discriminate between pulmonary TB cases and household contacts, irrespective of QFT results. [file 1471-2466-9-21-S4.xls]

## Sheet: Sheet1
Supplementary table 4: Support vector machine analysis: ability of marker combinations to discriminate between pulmonary TB cases (n=23) and household contacts (HHC) (n=34) irrespective of QFT results. SVM= support vector machine.
Biomarkers in SVM model	Model misclassification	Overall model accuracy	Leave-one-out cross validation misclassification	leave-one-out cross validation accuracy	% of TB cases correctly classified	% of HHC correctly classified
EGFNil,TNF-αAg, MIP-1βAg	12.3	86.5	15.7	74.9	78.3	88.2
EGFNil, EGFAg-Nil , IL-1αAg	10.5	85.3	10.5	85.3	87	91.2
EGFNil, EGFAg-Nil, MIP-1βAg-Nil	10.5	85.3	10.5	85.3	87	91.2
EGFNil, IL-1αNil, MIP-1βAg-Nil	10.5	85.3	14	73.8	78.3	91.2
EGFNil, IL-1αAg, sCD40LAg-Nil	10.5	85.3	12.3	79.5	82.6	91.2
EGFNil, IFN-γAg, sCD40LAg-Nil	17.5	82.3	22.8	66.2	69.6	82.4
EGFNil, IFN-γAg-Nil, sCD40LAg-Nil	17.5	82.3	22.8	66.2	69.6	82.4
EGFNil, TGF-αAg-Nil, MIP-1βAg-Nil	15.7	81.7	24.6	55.2	60.9	85.3
EGFAg, EGFAg-Nil	14	80.6	14	80.6	82.6	88.2
EGFNil, MIP-1βAg	12.3	79.4	15.8	68.3	73.9	91.2
